# Supplementary material for: Anosmia but Not Ageusia as a COVID-19-Related Symptom among Cancer Patients—First Results from the PAPESCO-19 Cohort Study
Source: Cancers (Basel). 2021 Jul 6;13(14):3389. doi: 10.3390/cancers13143389 (PMC8303411; doi:10.3390/cancers13143389)
Supplement: Supplementary file 1 [file cancers-13-03389-s001.zip]

Archive with 1 entries (1 files):
- cancers-1254195-supplementary.pdf
